# Supplementary material for: Molecular Dynamics Scoring of Protein–Peptide Models Derived from Coarse-Grained Docking
Source: Molecules. 2021 May 30;26(11):3293. doi: 10.3390/molecules26113293 (PMC8197827; doi:10.3390/molecules26113293)
Supplement: Supplementary file 1 [file molecules-26-03293-s001.zip]

Archive with 1 entries (1 files):
- molecules-1224710-supplementary.pdf
